# Supplementary material for: Instantaneous generation of protein hydration properties from static structures
Source: Commun Chem. 2020 Dec 11;3:188. doi: 10.1038/s42004-020-00435-5 (PMC9814540; doi:10.1038/s42004-020-00435-5)
Supplement: Supplementary file 3 — Supplementary Data 1 [file 42004_2020_435_MOESM3_ESM.txt]

Set 0
-------------
4k3h
3t0x
1gaf
1jgl
3sm2
4bny
2hkf
3nht
4wn5
1igj
4pft
1zc9
4ksy
3umo
3b2q
4nl1
4fht
3p7i
4f5y
1y0l
4f1l
1j17
4gq4
3uyr
2qpq
1nf8
1h6h
1fq5
1mjj
2cgr
2pcp
1h0a
2q7y
3dsz
1rmz
1flr
3fv3
4sga
4jal
4euo
2x6x
1n46
4rww
1f4x
2gst
2qv7
4q93
2wzs
1b55
3ocp
4dhl
4l19
1yvm
4mjo
2e5y
2e94
1dzk
3a1c
4muv
3qin
1uz8
4aci
4dcs
3h78
2gl0
2wk6
4aq4
3rv8
2vhj
3aaq
2jkp
4fl2
3rsr
1fao
4x11
4ewn
2clk
1hk4
1a4r
4ko8
3r1v
3zj6
1bq4
2yk1
1kel
1szd
1w96
1usn
3ff3
5ahw
1fzq
2ybu
4pf5
2q7q
1u1w
1lrh
2b1g
2uyn
1nki
2wnj
3q7q
4ge1
2hxm
3bf1
2rcn
1nw7
2bfq
3udd
2zpk
5a2i
3o84
2glp
2yln
1pdz
2pu1
1n8v
2aac
3v4t
2ccc
1wht
3aqt
2vfk
1dgm
4e1k
3qyy
1qft
3b3x
2ri9
3ip8
2ylc
3sfg
4phu
1gwv
4myd
1sbr
4bqh
4d1j
1x8j
4ozj
5btx
4m7j
2q8h
2gvv
2yme
3m8t
2y8c
3vx3
2ot1
3f8c
2wjg
1grp
5d1r
2gh9
1ikt
4y2q
3zq9
2oym
3mz6
1jqy
4r3w
1c3e
2vba
4pb2
4l9i
1ui0
3re4
2a4m
4wop
4s1g
1wc1
2qtn
3cfn
2v57
5azf
1n4k
1pr5
4oeu
4i8x
2i80
2xp7
1v48
1dl7
1pzo
3l1n
2v3d
2i6b
2hzl
4lj5
3g0i
3gxy
3kku
3lbz
5yas
2cbz
1pgp
4fz3
1ez9
2cht
4kwf
2vc9
2z94
1ssq
3a1s
4non
3tf6
5dqe
3nik
4np9
2bvd
3elc
2x09
3ai8
4app
2ceq
4re4
3eqr
4yc9
4n6h
5c1m
3hx3
3f70
3hb4
3q6z
Set 1
-------------
4x8o
2ptz
4ncn
4jne
4lps
3bex
3pju
1fiv
1lcp
2ewb
3a1d
3a1e
1bai
2fmb
3bva
3bvb
1a30
5upj
7upj
1siv
2p3c
1hsh
1gnm
3s45
1sh9
1aaq
3aid
1a94
1t7j
1bdq
1gnn
2q64
1hxw
2cej
1dmp
3s56
1a9m
3t3c
4heg
2nmz
2o4n
1qbu
1d4y
2q54
2qnq
2pym
1hps
3ekw
3el9
2pwc
1hpx
2o4k
3bgc
1kzk
1qbt
1dif
4ye3
4yhq
1gno
1tcx
1hos
1hii
1ivp
2wl0
2p3a
3d1x
2pwr
4hdf
3bgb
4qgi
1sdv
2qnp
1hwr
1hvr
1zpa
1nh0
3cyx
1hxb
1ec1
1mtr
1hvh
4mc1
4hy1
4hym
2fle
3vfb
2q5k
1lzq
3el4
2q55
1hvi
3i7e
1msn
3el5
2o4l
2o4p
1ohr
3d1y
2r38
1qbr
3lzu
2qnn
2r3t
2uy0
1ajx
2bpv
1d4k
1hbv
1bv9
1msm
1mrx
2bpy
1ajv
4a4q
2bqv
4zip
1zsf
1hih
2wkz
1b6j
1b6l
2hs1
2pk6
2qi0
2qi5
3u7s
1ebz
3nuj
3vf7
1izh
3ekt
2aoe
1sdt
2uxz
1met
4hdb
2avm
2f81
2p3b
3el1
3i6o
2fgu
2avq
4u8w
1sgu
2qi6
2fgv
3ekx
1bv7
1bwa
2xye
4a6b
4a6c
4djp
1hpv
1z1h
1k6p
1k6v
1zp8
3kdc
1ebw
1ec3
1hvl
1d4l
1sbg
1m0b
1mes
3o9i
3cyw
1b6k
2aqu
1iiq
3vfa
2qi7
2i4u
3h5b
4mc2
1g2k
1g35
2idw
2qd7
4i8z
3ttp
4i8w
3kdd
4zls
2avo
2qhy
2qi1
3mxe
3lzs
3mxd
4m8x
4m8y
1eby
1w5y
4cpr
3nu9
4djo
2pqz
2r43
1sdu
2avs
4mc9
3th9
4mc6
2psv
4kb9
3nu5
3nu6
1hvj
1hvs
2aoc
2aod
2i4d
2f80
2qci
3a2o
4cpt
5bs4
2psu
4djq
4djr
Set 2
-------------
2iw4
2wva
1m0q
3m8u
2qry
2xbp
2il2
2p53
3dzt
1q84
3k5x
4fys
4ua8
4w97
4dq2
1tq4
3lq2
5bv3
3g08
4ymq
2e27
2py4
4oma
3ahn
1ecq
4zl4
1h2k
4xas
1a4k
3veh
3td4
5c5t
4ymx
1moq
3drf
1ua4
4l2l
4xmb
4u5s
1fch
1s19
4ql1
1qin
3juk
4xt2
1fl3
4gbd
1hsl
4u73
4bcs
4bb9
1aj7
1mh5
3qfd
3i4y
3rm4
2h6t
3evd
3i9g
2ihj
3fzn
1c5c
3e3c
5alb
4p6c
1nw5
3slz
3brn
2oi2
1i7z
3ies
2yb0
2am4
3c2u
3o7u
2v25
3v78
2wvz
4q9o
2pqb
3f6g
4aqh
4qdk
1i2s
2usn
2a14
4ly1
3upv
1g85
2doo
4fxp
4b1j
3n9r
4oiv
3w9k
4f7v
2vnp
4a95
3kdm
4yc0
3i73
3t01
3efs
1i5r
2qbu
4kax
1xt8
3dhv
2ews
3t1a
3vje
2h5a
3o9p
1duv
1oth
3vw1
4jn2
1rql
3iog
4ezx
3gvb
3r5t
4v24
4uin
3gst
4gah
1zhy
3bu1
4cd4
2wzm
4qhc
2bmk
2c92
1m1b
3g3r
4bj8
3t2w
1k27
2qx0
2jke
2vk2
3jyr
2pyy
1lke
3fee
3mi2
2yhw
3o75
1qan
3t6b
5c3p
3vjc
2uz9
4qnb
1dar
3ppm
2h21
3ebl
4k5p
4b8y
3ucj
4ysl
3u15
2v95
3p8p
2mas
1wm1
4rrg
2r75
1g7v
1hp5
1pkx
1drv
2dw7
2xpc
3kyq
4qyy
3wqm
1tjp
3r24
3pwk
3ujb
3u90
4rhx
4ykk
3jzh
3lmk
4xmr
4ipn
1gar
1njs
2yz3
2hw2
1dqn
3nim
2q8z
4aq6
4lj8
4zec
2c1p
4f9u
3odu
2wvt
4unp
1thz
3ozr
4in9
4tz2
2w9h
4dli
1q72
4c6u
4n9c
4rpn
3n7h
2pv1
3jdw
3gpo
4xxh
5aol
2vb8
4qpd
1lbf
Set 3
-------------
4qiy
4jss
3p4v
5cjf
4qj0
4q08
4q09
4ygf
4yha
1yda
3lxe
4pyx
3czv
4jsa
3hkn
4q8x
4knm
4ht2
4qjo
3kwa
1azm
4q90
3bl1
4pyy
4kp8
3ni5
3k2f
2h15
3b4f
2h4n
3p58
3mhl
4zx0
3hkt
3ffp
1i9p
1xq0
1if8
4kni
2x7t
4qiz
4qjx
1z9y
3sax
2q1q
4kp5
4ww8
3dd0
4q99
1i9m
3mdz
3t83
3m67
4zwx
4qjm
2hl4
4iwz
3bl0
1ydb
4riv
1ydd
3m5e
3nb5
4riu
1ttm
2hoc
2o4z
3ml5
3ryj
4r59
1xpz
3d8w
3n2p
3s9t
4zwz
4zx1
4q7w
2x7u
1i9n
1i9o
3hkq
2nn7
4bf6
3dbu
3dcc
4hu1
4qjp
3m40
3s71
3t84
3t82
3t85
1if7
4q7s
4r5b
3dd8
1bnw
3po6
4qtl
4m2r
2q38
5amd
4wup
3mhm
4rn4
4bf1
4ww6
1g53
1okl
3m96
3myq
3oil
3okv
5fl5
1bnv
4ht0
4z1e
3oy0
4wr7
3sbi
4q83
4knj
2weh
1bcd
1bnt
1bnu
1bnq
1bn3
1bnn
3ibi
2wej
1g45
3n0n
3oim
4xe1
3dc3
4mo8
3s77
4q81
4q87
1g1d
3ryv
1g4j
1i9q
3ibn
4q6e
4q8y
3t5u
3ryz
5e2r
1cnx
3igp
1g4o
1i9l
1zge
3ibl
1cnw
1cny
3mmf
3mna
3oku
1g46
1g48
3mhi
1g52
4m2v
4m2w
3oyq
5fl4
5fl6
3hs4
3rz0
4q6d
4rfc
3ml2
4itp
3n4b
3v7x
5byi
1bn4
3daz
2nmx
2nn1
3sbh
4rfd
1bn1
1g54
3ryx
3s8x
3s75
3r17
4z0q
3rz5
3rz7
3s73
3n3j
3s72
3s76
1zfk
1zfq
2pow
5amg
5aml
3rz1
3rz8
3mzc
4q7p
4q7v
2hnc
3ibu
3r16
3m3x
4z1k
2weo
3s78
3d9z
4ruz
3sap
4z1j
2pou
2pov
4rux
4ruy
Set 4
-------------
2haw
4u0w
3tmk
3ozg
4idn
1d6v
3o4k
1oz0
3ocz
3bzf
2gsu
4czs
4rrf
2gvj
1tkb
2ves
4ghi
4bup
2xpk
1qaw
3mtw
1q54
4uac
2y7i
4z2b
3i51
3rv4
2zq0
3acl
4qrh
1k1y
4o2c
2gyi
2jg0
1ex8
3ga5
2wr8
4h75
1m7y
2xii
3p8z
1o7o
4ipi
3iof
3a5y
3k00
4zzy
2wzf
3aho
2r23
2oag
4rdn
3uug
4ury
5c2h
3k4q
4je7
2v54
4oak
1gai
4b9z
3ery
1m5w
1cgl
3o56
4qge
4tmn
4f6u
4f6w
1fo0
5egm
3w37
966c
3fh7
2jew
2xhm
2vj8
1ie9
1yqy
4dv8
3t8v
1mrn
1mrs
4bzs
3fed
4i74
3a9i
3mi3
2zxg
1b8y
3bkk
3ag9
3bwj
1y3n
1y3p
1igb
1txr
3u81
1ciz
2d1o
2isw
3ohi
1ghy
1m4h
4kx8
4kxb
1njc
1njd
1o5r
2yay
2yaz
1ndw
1fzj
4ayp
4ayq
1ndz
1qxl
2g94
1b57
4del
2v77
3exe
3exh
4ngp
3lpp
3tt4
2oc2
2xy9
4el0
1cps
3fvl
3fx6
4hfp
1zs0
1zvx
3c56
3n9s
4u71
1rp7
2qta
2x96
2x97
2hu6
3ljg
1ols
1olx
3lir
2p4j
3i25
4ngm
2vkm
4gid
4gr0
1lpg
1ta6
4u6c
4i71
4i72
2xej
4ngn
1w7g
2zgx
3q44
3g2l
3l7a
3g2i
2bok
2xei
2xef
2xeg
1xka
3ehx
3ehy
3g2h
3g2k
3ts4
4efs
2xyd
4ca6
4gg7
1fjs
3ffg
2qrp
2qrq
1d3d
2r59
4u6w
1z6e
4ca7
4ca8
4u6z
1z71
1hee
4oc1
4u1b
4u69
4oc5
3utu
1o86
3l3n
4gr8
4tmk
5tmp
1cbx
4gql
4gr3
3hf8
3hfb
3b7r
3b7u
2y5h
2p95
3c8b
3zze
4oc0
4n3l
4nze
2o4j
2o4r
3nxq
4bxk
4ymg
4ymh
