# Supplementary material for: Instantaneous generation of protein hydration properties from static structures
Source: Commun Chem. 2020 Dec 11;3:188. doi: 10.1038/s42004-020-00435-5 (PMC9814540; doi:10.1038/s42004-020-00435-5)
Supplement: Supplementary file 4 — Supplementary Data 2 [file 42004_2020_435_MOESM4_ESM.txt]

1yqj
4kqp
2ydt
1g53
1g52
1v48
2yz3
1yc1
4owm
1yc4
4owv
4iwz
1mh5
3udh
2hhn
1yq7
1vyf
1vyg
3tt4
1i9m
1i9l
1i9o
1i9n
1a99
1i9p
1dar
2erz
4loy
4non
2i2b
3k2f
3b3c
2w8w
3b3s
3b3w
2r59
4eky
2w8j
1o7o
4ew3
2weo
1b8y
2weh
1sqt
4jss
4pyy
3myg
4jsz
2h15
3h30
1sqa
1sqo
3myq
4lar
1fjs
1y6q
1y6r
3aqt
4dq2
4wkp
3djp
4wkn
4wko
4wkb
3iof
2v7a
5aba
1nja
5cjf
1erb
2f7i
4jal
1tjp
4ahs
4ahr
4ahu
3qxv
2j79
2j78
2j75
2j77
3acx
2j7b
4c9x
3mi2
3ckp
2wvz
3g5k
2wvt
4m3p
4z84
2vba
4pee
2qv7
4kp8
4kp5
3tay
1a4r
3tao
1i9q
4ocq
3e3c
3f80
2bmk
1gcz
3ta0
4ovh
4ovg
4ovf
1vfn
4att
1om1
2h6b
4ai5
3czv
3u3u
4hzm
4x11
1lee
4br3
3rm4
3b25
3b24
3b27
3b26
3cz1
3ehx
3ehy
2zq2
2xm1
4qjo
4bt4
4dcs
3ff3
3ibu
3m96
4qjp
3ibi
3ebp
5ceq
4jpx
4jpy
4b5d
4dds
3mzc
4ddy
4fht
3ffp
4lbu
1kav
2c1p
2qg2
2qg0
4o09
4o07
1q54
4oc2
1m7y
3utu
4k7n
2uwp
4k7o
2uwo
2uwl
4cg9
2qft
2uwd
2vqt
4o0y
4o0x
2tmn
4pf5
4o0b
4cgi
2rio
3p3t
4cga
3p3r
3p3s
1hyo
4ufk
4ufi
4jfs
2ax9
4ufl
2uy4
2uy5
1jaq
2uy3
1xka
4oiv
3rz5
3rz7
3rz1
3rz0
3jzj
3rz8
4m2w
4m2v
3hzm
4iuo
2hnc
2gv7
4gid
1g74
1i7z
1f0s
1f0r
1f0u
1f0t
1cnx
4kmz
3rlr
3rlp
3sjf
2yfe
2yfa
1e5j
4km0
3gm0
3b50
3o84
1nfw
1ssq
1nfy
4del
4ufh
4deu
3mi3
4z83
1usk
1usi
3kmy
3kmx
1nf8
4de3
4de2
4de1
3qtv
2zxg
1d2e
4dsu
2wej
3gst
2zda
2zdl
2zdm
2zdn
3dc3
2zdk
2f9k
2vrj
4o3f
4e3g
2wos
4pum
2x7u
2x7t
3s3v
3dcc
4c6u
1w0z
1p19
2zjw
4jsa
3hk1
2uxi
3uu1
3pe2
4xe1
3pe1
1bty
3x00
3hkq
2z1w
3uuo
1o2r
3ppp
4ozj
1rtf
3c39
2bok
2wjg
2yay
3pyy
3sk2
1moq
4q7v
4q6e
4q7w
3nox
3zj6
5fl5
5fl4
4uye
3bqc
1o2z
4itp
2ya6
2ya7
2ya8
1o2o
1tpw
3m37
2h4n
2h4k
2h4g
1gyy
3kjd
4mme
2pow
2pov
2pou
3w9r
3w9k
3sym
2zy1
3n4b
1oyt
3roc
1yej
4lvt
3dbu
3ovn
3ove
2zkj
3cfn
4f3k
3t83
1njs
4rpn
4rpo
1w13
2j27
1w11
1upf
3r4p
4ffs
1wdn
3r4n
3r4m
1ikt
4ieh
4aci
3kv2
4cst
4css
4zvi
2ovv
4pv5
2rk8
3p17
1qf0
4o2p
1qf2
4g4p
1ceb
4h3j
4rfd
4j93
2ov4
4h3g
4h3f
1zge
1zgi
4xtv
4xtw
5cqu
3d9z
1o3p
1g1d
1o3d
1o3f
1l83
1o3j
1o3l
4aqh
1toi
4m0r
4aq6
1o30
1o33
1o35
2jh5
1i5r
1o38
2hl4
3hx3
2ves
4bqg
4bqs
2bza
3v5t
2q88
3v5p
3n7o
4v01
1ghz
3b7u
3b7r
3shc
3sha
4kow
1ghv
1ghw
3qdd
4u1b
3gcu
1h23
1h22
1o2j
2q8z
4myd
2ojg
1h2k
2r1y
3gc5
3gc4
3d78
2w26
4rqv
1qin
1lpk
4hu1
3h78
1lpz
4rqk
1lf2
4leq
1azm
3sv2
3fcq
4wov
3cyz
1y20
4a4w
3gqz
3zns
3znr
2i80
3lc3
3iww
2zfs
2zfp
2zft
2cgr
4e1k
5azf
2j34
3qx5
3daz
3qx9
3iw6
3owj
4zae
3ies
2y82
2y81
2y80
3qxt
1ft7
4c5d
2igv
4ab9
4q99
3kek
4q90
4gue
2qrq
2qrp
2qry
2qrg
2qrh
2qrm
4q9y
4q9o
4abh
1bzj
4abb
4aba
4k7i
1bzc
4abf
4abe
1t5f
1dl7
4a7i
1drv
3tmk
2r2w
1mmq
1m83
2r2m
1oif
1u71
1pzp
3ozt
3d8w
4mjp
2wzm
4cd4
4q7p
4q7s
2am4
2wzf
4bt3
2hmu
1trd
2hmv
3efs
3gvb
4nh8
3qwc
3t85
3t84
4qp2
4kn1
4kn0
3mdz
2qfu
3sww
1gi1
1gi7
1gi4
3si3
3si4
1laf
1lah
4u0f
4knm
4knj
3gv9
4ymh
5fl6
4yml
4ymq
2nsl
2nsj
1nc1
1nc3
3axz
3wvm
2xab
1w3k
1w3j
1uv6
4bb9
3r6c
1y3n
1kel
1o2n
3r6u
1y3v
1d9i
1lst
1y3x
3m35
1o2h
1iih
4q8y
4q8x
3bra
2cf8
3lpi
3bl0
1q1g
4cc5
1t4v
4a6s
4rd6
4rd3
4rd0
1jys
1jyq
4pb2
2a5s
4q81
3p7i
4q83
4q87
2vuk
3r17
2zgx
4i8n
3up2
2pqb
4djv
4djw
4dju
2reg
4djy
3lp7
3nht
2wyj
1g3e
1g3d
4omj
4q6d
3ubd
3syr
2ypi
4l19
1g32
2hb1
1g36
456c
1gjd
2ylc
1gjc
1gja
2yln
3vh9
3e85
2oxd
3m8t
1odi
1odj
2nta
2yb0
1d4p
1ua4
2fx6
1gj6
1gj7
4u73
3l7d
1gj8
3l7c
4baq
4bam
4bao
4ban
1h4w
4bah
4bak
1lrh
1y0l
2w08
4few
4fev
2xp7
3t5u
1qy1
4hwo
1qy2
5c5t
4y79
4ngn
3zdh
3kiv
3u8j
2vb8
3u8n
4ual
2fdp
185l
4hw3
1uw6
1ax0
4i7p
4i7l
4i7m
4i7j
4i7k
1bjv
2a4m
2d1n
2pvj
2pvk
2pvl
2pvm
4jkw
1zdp
3ouj
4jx9
1sw1
1sw2
4dkq
4dkp
3igp
4twp
4yc0
3kgu
3kgt
3kgp
1swr
3eqr
3b4f
4o9v
4g95
3nyd
4i8x
4pcs
4j28
3po6
4xas
4ibb
4o97
4ibf
4ibd
4ibk
4ibj
4ibi
1t7d
3q1x
3okv
3oku
2vh0
2qbq
2qbp
2qbs
2vvu
2qbu
3l6h
3f68
1okl
1j16
1j17
1j14
3f6g
3hs4
4jv6
4bf1
4bf6
2jkp
2jkh
3aau
3u9q
2j95
1mq6
4u69
4bt5
3mfv
3mfw
4el0
4el5
3tk2
1kug
184l
1kui
4btk
2buv
2j2u
4u6w
3n0n
1rnt
4u6z
3re4
4f6w
3rsx
3neo
1yvm
3nes
3nex
2fw6
3wtn
3wtl
3wtm
3wtj
1hms
4jzi
2c92
1y1z
1owh
4ndu
1owe
4hpi
1utn
1uto
1utl
1utm
1utj
4jz1
4unp
4rhx
2za0
4zzy
2qmg
2vwm
2vwl
2vwn
3wzn
4a4v
1qb6
2y5h
2y5f
2y5g
2g70
2g71
4dli
1qbn
1qbo
3dne
3dnd
2pwg
2pwd
2vw1
2vw2
4o61
3fx6
3ozr
3f1a
3pn1
1s19
3pn4
1f8e
3brn
3nx7
4q4q
3f7h
4q4s
4q4r
4q4o
4omk
3wha
2oxx
5byi
4mo8
3f15
3f16
3f17
3f18
3f19
1tmn
1jmg
3l59
1rmz
4nl1
1xq0
1vzq
1d6v
3vjc
3vje
4u54
5dwr
3g2y
3rr4
3g2l
3g2n
3g2h
3g2i
3g2k
4ruy
4rux
4ruz
3i4b
3i4y
3mhw
1kv5
3t3u
1kv1
3n35
3mhl
4msa
4msc
187l
3guz
1c1r
4mss
3n3j
1bhx
1z71
3p4v
4zei
4zek
2ptz
1ejn
4b2i
4msn
4i54
4c1t
2xj1
2xj2
2xdk
2xdx
1hlk
1dhj
1dhi
2vjx
4k3h
1zhy
3oim
3oil
3hmp
3hmo
4riv
2vj8
1tnh
1hp5
3lmk
3veh
4b35
1xpz
4kxb
4kxn
4mnp
2jg0
4l4z
4xmb
3g35
4q3t
4q3u
3buf
3bug
4xmr
3gjw
186l
4mrw
2yi0
3qkd
4mrz
3e5a
4eb8
4uin
3n2p
3e5u
3n2u
4gr8
3n2v
2q1q
1xbo
1e2l
3zso
3zsx
3zsy
3ijh
1z6e
2v25
4tjz
4lj8
3i51
4lj5
2xei
4z1k
4wr7
1aj7
1uz1
1szd
4qj0
5d1r
4jxs
4xty
4np9
2v2c
4u71
3ebo
3t2w
4qjm
4nbk
4nbl
4nbn
1no6
4qjx
1fpc
2g5u
2il2
2zc9
1zoh
1zoe
1zog
2pu1
2pu2
6rnt
4b33
3s8x
3l7b
3s8o
3s8l
2zcq
2cbv
2cbu
3hl7
2y7z
2y7x
2y7p
4zx0
1lyx
4b3d
4b3c
1s39
1s38
4mmm
3f3t
3f3u
3tzm
3dd8
4rrf
4rrg
2jds
3dd0
4nyf
4l50
1toj
1tok
3hb4
1tog
1hsl
3p9m
3nzk
1srg
3u81
2r9w
3v3l
4abg
3l3l
3l3m
4p58
3sbh
3sbi
1n46
4ha5
3m40
1o3i
2bfq
1k1o
1k1n
1k1l
1k1j
4ea2
4p5d
1mfi
3g0e
2i6b
2drc
3tf6
2v3d
4wup
2p3i
4qiz
4qiy
1hnn
5c1w
1ado
3zdg
1x8j
1x8d
3gkz
3tfp
3cs7
1f5k
2hzl
3k8c
2hzy
4fsl
4r59
1bnq
3kqr
1bnw
1bnu
2b9a
2xht
2j94
3oyq
1qaw
3ms9
4b0b
3gy4
3gy2
1bn3
4qge
1bn1
1bn4
4gkh
3ikd
3ikg
4tkh
4tkj
3oy0
4gkm
4jyc
4jyb
4jym
3mss
1ezq
2mas
4h42
3lk8
3ao2
3ao5
3ao4
4alx
1tng
3p8p
4n8q
4e9u
2qx0
2vl4
3s9t
4d4d
3lka
3nw9
1tx7
3hww
1pph
1ydb
1yda
1ppc
1ydd
3uo4
1ydr
1yds
4kzb
4n6g
1txr
1f5l
2hu6
3uod
4kz3
3juk
1m2p
1m2q
1m2r
1k22
1k21
1k27
1rr6
4mpn
2yk1
3o7u
1mu8
1pb8
1mu6
4y2q
3v2q
3v2p
1oau
2gsu
2gss
3m5e
1d3d
3a5y
2q38
3d0b
2bq7
1d3p
966c
1z4o
4qfo
4qfn
1li2
4qfl
1li6
3t01
4tln
4qfp
2i19
4c2v
5c28
2nmx
4x50
4llx
5aoi
4jfk
1ciz
5aol
4llk
3ml5
1oss
4qhc
5c2a
4kfq
4x5r
4x5q
4x5p
4rlw
1bm7
3q6z
2j4i
3ljo
3fj7
4f9y
3ljg
2rcn
2xib
2zmm
3p3g
3fjg
3djx
3fjz
2gvj
4q0k
3v2n
4db7
4ayu
3ip8
4oct
1dud
3ipu
4q09
4oc1
4oc5
1bcu
4cu8
4n9c
4cu7
2pvu
1bcd
1jao
3m6r
2aj8
4kwf
4kwo
1mjj
1o5g
1o5c
1o5b
3tvc
3hvk
4bi7
4bi6
3m67
3ppq
3rv4
3ppr
3rv8
3zt3
3zt2
2yxj
1yei
1xug
3td4
5c3p
4x6i
1ws1
1ws4
4lm2
4lm1
1li3
4lm4
2v57
4ww6
1c5z
1c5y
1c5x
1c5s
1c5q
1c5p
4ww8
1c5t
2hxm
2q2a
2p16
1enu
2nn7
2nn1
3fed
3fee
2zn7
3r16
2o4z
4da5
2nnd
4m2r
4d8z
2vnt
2qzr
2vnp
1r9l
3s78
3s77
3s76
3s75
3s73
3s72
3s71
4cjq
4cjp
4cjr
4aje
3bgq
4aji
1q65
3liw
1o36
1z9g
4aj4
1q8w
1q8t
1q8u
4cj4
1z9y
3pwd
3jya
3pwk
4ax9
1g4o
3huc
2baj
3g30
2bal
1f3e
4epy
3ui7
1k4g
1k4h
1n1m
2oag
1g48
1g45
1g46
4aq4
1tq4
1m0q
1df8
3ocz
4cwq
1yp9
3a9i
5e2r
1ocq
4av5
4bny
3ryj
1ypg
1ype
4efs
3ryx
1gaf
3ryz
1pdz
3ryv
1a69
3sax
1a8i
3sap
4avi
4avh
2wf5
3exe
4qdk
3exh
5amd
5amg
3qqs
5aml
3o56
3k5x
3k5v
4ibc
4duh
5c2h
5am6
2g9q
4xxh
1ql9
3kwa
1ql7
4f7v
1eoc
4b7j
2ihq
2b4l
2ihj
1v2s
1v2u
2c3i
3dhv
1v2k
1v2j
1wht
1v2n
1v2l
4agp
1q72
4r75
4r74
4n5d
4agl
4agm
4agn
4ago
2vo5
2vvv
4cwr
4cws
4cwp
2azr
4cwt
1nw4
1nw5
2qbr
4cwn
4cwo
3bxh
3bxg
3bxf
3bxe
1zfq
3hf8
4ceb
1sbr
2clk
1tkb
2izl
