# Supplementary material for: Instantaneous generation of protein hydration properties from static structures
Source: Commun Chem. 2020 Dec 11;3:188. doi: 10.1038/s42004-020-00435-5 (PMC9814540; doi:10.1038/s42004-020-00435-5)
Supplement: Supplementary file 5 — Supplementary Data 3 [file 42004_2020_435_MOESM5_ESM.txt]

2jew
2ydw
2wnj
3s0d
2e1w
1yqy
1d7i
1fzq
1pgp
3c4h
1a9m
1hii
3ttm
3d91
1qan
3s0e
3iub
4w9d
4dfg
3mtw
4mhy
4w9c
1egh
4z6h
4z6i
4ipn
3zv7
1wm1
2jke
4ewn
3arx
4djo
1m5w
1u0g
2p7a
4ucc
4pow
2q7q
3p8z
4pox
2oi0
4zyf
1gu1
3ivg
3ivc
2f35
2f34
3mf5
3qgy
3pd8
2qnq
2qnp
3fuz
3a1e
3a1d
4rfm
3qgw
3cow
2psv
3s9e
2afx
1iy7
2rkf
4elh
2afw
2qnn
3coy
2v00
4lzr
4lzs
1hdq
1ele
1f57
2dw7
1br6
3g1v
4zow
4erf
3ujb
3kdc
1n3z
4isu
3kdd
5upj
4dzy
4gbd
3ioc
3iob
3ioe
3iod
4q1y
1gx8
3pcn
1o0n
3pcj
3pck
3juo
3jup
3juq
5cc2
1hpx
1igb
4er1
4xy8
3isj
4r4t
4r4o
3n7a
3u15
4r4i
1ucn
2vpo
1alw
3ekx
1hvs
1hvr
4d1j
3ekw
4r4c
4g8n
1ebw
1nvs
2bqv
4eor
1hvl
1ebz
2qd7
2qd6
3fqe
3acl
3fql
3o75
2qd8
4hbm
3ivx
1cps
4xya
4mhz
3lgs
4ko8
4bck
3ozj
2pwc
1uj5
4ygf
3ozp
1qbu
2cej
2pbw
1ndw
3uew
3uev
3ueu
4ih5
4ih7
4ih6
1epo
3uex
4sga
4or4
1k6v
1k6t
1oth
4j44
1k6p
3u7m
6upj
3u7n
1s89
3el5
1k6c
1dif
2h5a
3i7e
8cpa
4bc5
4qf9
4qf8
4io4
4io5
4io6
4io7
4io2
4io3
3vx3
4q46
2h21
1eby
1g98
3hp9
6cpa
4lw1
3dxh
1bdq
2d3z
4lps
2bvd
4np3
3c56
1sgu
1ftm
2aac
4c52
4fl2
4f9u
3zpu
3zps
4nwc
1xhy
2qi1
2qi3
2qi6
3ewj
4flp
2a8g
4de5
1ppk
4q93
4j74
2epn
3ip6
3sr4
3k37
3ip9
4ayp
4ayq
1rd4
2i4u
3pbb
3bvb
2q64
1zsf
2z4o
2q63
2vmc
4zip
1duv
2uz9
2vmd
4ge1
1ohr
1aaq
3ap4
4qb3
1r1h
4j7e
4j7d
4ejl
3pb9
3pb7
1u1w
1lbf
1e1x
1e1v
2ccb
2ccc
3uzj
4zba
3s2v
3l1n
3vfb
3a6t
2pym
3gnw
4heg
1j37
4dmw
4ddh
3uz5
3r1v
2hjb
2pwr
4b5s
1uj6
2fqx
1g2k
1syi
4bcs
3vf5
1v0k
1v0l
3arr
3aru
3gi5
3gi4
3gi6
1r1j
4igt
4umb
4umc
7upj
2q5k
4kax
1hpv
1qxl
1ec1
1ec0
1grp
2br1
2v59
2v58
4qpl
2v54
3vf7
4s1g
2f8g
4hdp
4o0a
4ymb
2brm
3kgq
4dv8
1oba
3sio
2q55
1msm
4arb
1sdt
1sdu
1sdv
3nu4
3nu6
2uy0
3nu3
1f74
3nu9
2jgs
1f73
2wly
2wlz
2bet
2bes
2ha5
4asj
1ii5
3c2u
1n5r
3bu1
4wn5
1apv
3bkk
4wiv
2avs
4qem
4tmk
2avo
4qev
1rnm
3ime
2uyn
3nuo
3ip5
1g85
3nuj
2xxr
4qer
2o4p
2xxx
3qps
4euo
2o4l
2o4n
1nli
1cbx
4qew
4mrg
4mre
4v24
2fgv
3rf4
5cs3
2xn3
4a6c
4a6b
3uxk
3qbc
2xn5
1ogx
4i8z
3imc
4u4x
2jxr
4mr3
2a5b
2a5c
3q7q
4u4s
1aid
3dp4
5dqe
2p53
1w4o
2wky
2qhy
4e0x
4bs0
4djr
1dzk
4djq
5ct2
2pqz
1w4p
1w4q
4rsk
1fhd
1fv0
3nq3
3pwm
1z6s
1kzk
3vw2
3fhb
2qtg
1qft
3fas
3fat
1ik4
5bry
4oma
3u5l
4zme
3u5j
4np2
2rkg
4en4
3kmc
1fh9
1fh8
4m6u
2ctc
3zll
3f48
4lyw
4ijh
1i80
3ocp
1m0b
3zlr
1g35
1tcx
1vso
3zyu
4kif
1ajx
3o99
2a14
3iue
4ciw
3le9
4ef6
3dzt
4o3c
2web
2r38
1p1n
1p1o
4ye3
2al5
4y0a
4cfl
1eld
3gpo
3hl8
2y7i
4jne
3lea
1od8
1d4y
4luz
2jdm
1rpf
1d4j
1d4i
1d4h
1jvu
5bs4
2r3t
3b92
4gq4
5cp9
3dln
2r43
4n07
3f3d
4v27
3f3c
4ad3
4ad2
3tza
4cp7
2vk2
5dgw
5dgu
2xye
1my4
2xpk
4ddk
4cps
3h5b
4cpt
2i3v
4cpz
4cpy
4qd6
3bgc
2w9h
1p1q
3str
1hsh
4g5f
3qox
3l0v
2doo
1b6k
4bkt
4bks
4z93
2x0y
3uxd
2isw
2qci
3bgb
1siv
3d1y
4yha
2rfh
1w5x
1w5w
1w5v
3rtf
4ad6
2v77
1pxp
4nue
2pyn
2xog
4nuc
3fv2
1pxn
3f3a
2pyy
1hee
1sbg
4mc6
3rt8
4mc1
4mc2
3s43
2c3l
4mc9
1fkw
2j62
4gu9
5cbr
5cbs
3sw8
3cj4
4gu6
4fai
3rf5
4oeu
2v3u
2gl0
4h81
4h85
2oym
3ujd
4g90
3ujc
1bxq
2d3u
3bfu
3jvr
3ed0
1c3e
4uoh
3zdv
1q7a
2byr
4uof
1hwr
3o9p
4mr6
1x38
1x39
3gbb
3o9e
3o9a
3bft
2vvp
3uj9
2bpy
3b4p
